# Supplementary material for: Integrated transcriptome and proteome analysis reveals posttranscriptional regulation of ribosomal genes in human brain organoids
Source: eLife. 2023 Mar 29;12:e85135. doi: 10.7554/eLife.85135 (PMC10059687; doi:10.7554/eLife.85135)
Supplement: Figure 1—figure supplement 1—source data 5. [file elife-85135-fig1-figsupp1-data5.zip]

Archive with 4 entries (4 files):
- Figure 1-figure supplement 1-source data 5.scn
- __MACOSX/._Figure 1-figure supplement 1-source data 5.scn
- Figure 1-figure supplement 1-source data 5.tif
- __MACOSX/._Figure 1-figure supplement 1-source data 5.tif
